# Supplementary material for: Basal cell adhesion molecule promotes metastasis‐associated processes in ovarian cancer
Source: Clin Transl Med. 2023 Jan 16;13(1):e1176. doi: 10.1002/ctm2.1176 (PMC9842900; doi:10.1002/ctm2.1176)
Supplement: Supplementary file 2 — Supporting Information [file CTM2-13-e1176-s003.xlsx]

## Sheet: Contents
	Contents
	Table S1	Patient data for Figure 1B and C
	Table S2	Patient data for Figure 3
	Table S2	Tryptic fragments of Fc-BCAM + ADAM10
	Table S3	Tryptic fragments of BCAM in tumor cell secretome

## Sheet: S1
Table S1: Patient data for Figure 1B and C.
Patient ID	Diagnosis	FIGO	*Age range
OVCA101	HGSC	IIIC	8		*3: 25-34 y
OVCA103	HGSC	IIIC	6		*4: 34-44 y
OVCA105	HGSC	IIIC	7		*5: 45-54 y
OVCA108	HGSC	IIIC	7		*6: 55-64 y
OVCA112	HGSC	IIIC	6		*7: 65-74 y
OVCA114	HGSC	IIIC	6		*8: 75-54 y
OVCA115	HGSC	IIIC	5		v9: 85 -84 y
OVCA116	HGSC	IIIC	8
OVCA117	HGSC	IIIC	4
OVCA118	HGSC	IIIC	5
OVCA119	HGSC	IIIC	8
OVCA120	HGSC	IIIC	7
OVCA121	HGSC	IIIC	8
OVCA122	HGSC	IIIC	8
OVCA124	HGSC	IIIC	6
OVCA125	HGSC	IIIC	7
OVCA127	HGSC	IIIC	7
OVCA128	HGSC	IIIC	6
OVCA129	HGSC	IIIC	3
OVCA132	HGSC	IIB	4
OVCA133	HGSC	IIIC	7
OVCA137	HGSC	IIIC	7
OVCA139	HGSC	IIIC	5
OVCA141	HGSC	IIIC	7
OVCA142	HGSC	IIIC	7
OVCA143	HGSC	IIB	6
OVCA145	HGSC	IIIC	5
OVCA147	HGSC	IIIC	6
OVCA15	HGSC	IIIC	7
OVCA153	HGSC	IIIC	8
OVCA159	HGSC	IIIB	8
OVCA161	HGSC	IIIC	7
OVCA162	HGSC	IIIC	7
OVCA17	HGSC	IIIC	7
OVCA18	HGSC	IIIC	6
OVCA20	HGSC	IIIC	7
OVCA21	HGSC	IIIC	5
OVCA22	HGSC	IIIC	7
OVCA23	HGSC	IIIC	7
OVCA25	HGSC	IIIC	8
OVCA26	HGSC	IIIB	7
OVCA27	HGSC	IIIC	7
OVCA28	HGSC	IIIC	7
OVCA29	HGSC	IIIC	5
OVCA30	HGSC	IIIC	5
OVCA31	HGSC	IIIC	6
OVCA36	HGSC	IIIC	6
OVCA37	HGSC	IIIC	6
OVCA38	HGSC	IIIC	5
OVCA41	HGSC	IIIC	4
OVCA42	HGSC	IIIC	4
OVCA46	HGSC	IIIC	6
OVCA50	HGSC	IIIC	7
OVCA51	HGSC	IIIC	5
OVCA54	HGSC	IIIC	8
OVCA58	HGSC	IIIB	8
OVCA65	HGSC	IIIC	4
OVCA66	HGSC	IIIC	7
OVCA67	HGSC	peritoneal carcinomatosis	9
OVCA68	HGSC	IIIC	6
OVCA69	HGSC	IIIC	6
OVCA72	HGSC	peritoneal carcinomatosis	8
OVCA78	HGSC	IIIC	6
OVCA80	HGSC	IIIC	7
OVCA82	HGSC	IIIC	5
OVCA84	HGSC	IIIC	7
OVCA91	HGSC	IIIC	6
OVCA92	HGSC	IIIC	6
OVCA95	HGSC	IIIC	6
OVCA96	HGSC	IIIC	8

## Sheet: S2
Table S2: Patient data for Figure 3.
Patient ID	Diagnosis	FIGO	*Age range	Metastatic site
OC_26	HGSC	IIIB	7	lesser pelvis		*3: 25-34 y
OC_27	HGSC	IIIC	7	omentum majus		*4: 34-44 y
OC_54	HGSC	IIIC	8	pericolic		*5: 45-54 y
OC_66	HGSC	IIIC	7	pelvic wall		*6: 55-64 y
OC_67	HGSC	peritoneal carcinomatosis	9	abdominal wall		*7: 65-74 y
OC_84	HGSC	IIIC	7	external iliac vein		*8: 75-54 y
OC_114	HGSC	IIIC	6	pelvic wall		v9: 85 -84 y
OC_122	HGSC	IIIC	8	paracolic gutter

## Sheet: S3
Table S3: Tryptic fragments of recombinant Fc-BCAM cleaved by ADAM10 and not detected in the presence of TPEN. Red: non-typtic cleavage sites. Bold sequences: sites in Fig. 2B-D.
Sequence	Amino acid before	Last amino acid	Position in BCAM	N-term cleavage window	C-term cleavage window
EMQGSELQVTMHDTR	A	R	50	FLTDRSGARPRLASAEMQGSELQVTMHDTR	EMQGSELQVTMHDTRGRSPPYQLDSQGRLV
QGSELQVTMHDTR	M	R	52	TDRSGARPRLASAEMQGSELQVTMHDTRGR	EMQGSELQVTMHDTRGRSPPYQLDSQGRLV
SELQVTMHDTR	G	R	54	RSGARPRLASAEMQGSELQVTMHDTRGRSP	EMQGSELQVTMHDTRGRSPPYQLDSQGRLV
GRSPPYQLDSQGRLVLAEA	R	A	84	EMQGSELQVTMHDTRGRSPPYQLDSQGRLV	PYQLDSQGRLVLAEAQVGDERDYVCVVRAG
QVGDERDYVCVVR	A	R	84	PYQLDSQGRLVLAEAQVGDERDYVCVVRAG	EAQVGDERDYVCVVRAGAAGTAEATARLNV
SPPYQLDSQGRLVLAEA	R	A	84	QGSELQVTMHDTRGRSPPYQLDSQGRLVLA	PYQLDSQGRLVLAEAQVGDERDYVCVVRAG
VFAKPEATEVSPNK	N	K	111	RAGAAGTAEATARLNVFAKPEATEVSPNKG	NVFAKPEATEVSPNKGTLSVMEDSAQEIAT
LNVFAKPEATEVSP	R	P	123	VVRAGAAGTAEATARLNVFAKPEATEVSPN	RLNVFAKPEATEVSPNKGTLSVMEDSAQEI
LSVMEDSAQEIATCNSR	T	R	127	FAKPEATEVSPNKGTLSVMEDSAQEIATCN	VMEDSAQEIATCNSRNGNPAPKITWYRNGQ
VMEDSAQEIATCNSR	S	R	129	KPEATEVSPNKGTLSVMEDSAQEIATCNSR	VMEDSAQEIATCNSRNGNPAPKITWYRNGQ
GQRLEVPVEMNPEGYMTSR	N	R	157	SRNGNPAPKITWYRNGQRLEVPVEMNPEGY	EVPVEMNPEGYMTSRTVREASGLLSLTSTL
HYSLPEGR	A	R	208	RLRKDDRDASFHCAAHYSLPEGRHGRLDSP	ASFHCAAHYSLPEGRHGRLDSPTFHLTLHY
HGRLDSPTFHLTLHYPTEHVQF	R	F	238	ASFHCAAHYSLPEGRHGRLDSPTFHLTLHY	TFHLTLHYPTEHVQFWVGSPSTPAGWVREG
WVGSPSTPAGWVREGDTVQLLCR	F	R	238	TFHLTLHYPTEHVQFWVGSPSTPAGWVREG	AGWVREGDTVQLLCRGDGSPSPEYTLFRLQ
EGDTVQLLCRGDGSPSPEY	R	Y	270	QFWVGSPSTPAGWVREGDTVQLLCRGDGSP	VQLLCRGDGSPSPEYTLFRLQDEQEEVLNV
EGDTVQLLCRGDGSPSPEYTLF	R	F	273	QFWVGSPSTPAGWVREGDTVQLLCRGDGSP	LCRGDGSPSPEYTLFRLQDEQEEVLNVNLE
QSGTYGCRVEDYDAADDVQLSK	G	K	299	VNLEGNLTLEGVTRGQSGTYGCRVEDYDAA	RVEDYDAADDVQLSKTLELRVAYLDPLELS
RVEDYDAADDVQLSK	C	K	306	TLEGVTRGQSGTYGCRVEDYDAADDVQLSK	RVEDYDAADDVQLSKTLELRVAYLDPLELS
LRVAYLDPLELSEGK	E	K	324	DYDAADDVQLSKTLELRVAYLDPLELSEGK	LRVAYLDPLELSEGKVLSLPLNSSAVVNCS
YLDPLELSEGK	A	K	328	ADDVQLSKTLELRVAYLDPLELSEGKVLSL	LRVAYLDPLELSEGKVLSLPLNSSAVVNCS
RVAYLDPLELSEGK	L	K	330	YDAADDVQLSKTLELRVAYLDPLELSEGKV	LRVAYLDPLELSEGKVLSLPLNSSAVVNCS
PLELSEGK	D	K	331	VQLSKTLELRVAYLDPLELSEGKVLSLPLN	LRVAYLDPLELSEGKVLSLPLNSSAVVNCS
DSTPLGDGPMLS	K	S	379	CSVHGLPTPALRWTKDSTPLGDGPMLSLSS	WTKDSTPLGDGPMLSLSSITFDSNGTYVCE
LVQGSPELK	L	K	411	LPTVPVLSRTQNFTLLVQGSPELKTAEIEP	TQNFTLLVQGSPELKTAEIEPKADGSWREG
DGSWREGDEVTLICSAR	A	R	428	QGSPELKTAEIEPKADGSWREGDEVTLICS	SWREGDEVTLICSARGHPDPKLSWSQLGGS
ADGSWREGDEVTLIC	K	C	442	VQGSPELKTAEIEPKADGSWREGDEVTLIC	ADGSWREGDEVTLICSARGHPDPKLSWSQL
LGGSPAEPIPGR	Q	R	466	CSARGHPDPKLSWSQLGGSPAEPIPGRQGW	WSQLGGSPAEPIPGRQGWVSSSLTLKVTSA
LSWSQLGGSPAEPIPGRQG	K	G	470	EVTLICSARGHPDPKLSWSQLGGSPAEPIP	QLGGSPAEPIPGRQGWVSSSLTLKVTSALS
SCEASNPHGNKR	I	R	489	SLTLKVTSALSRDGISCEASNPHGNKRHVF	DGISCEASNPHGNKRHVFHFGTVSPQTSQA
ASNPHGNKR	E	R	492	LKVTSALSRDGISCEASNPHGNKRHVFHFG	DGISCEASNPHGNKRHVFHFGTVSPQTSQA
AGAAGTAEATAR	R	R	-	EAQVGDERDYVCVVRAGAAGTAEATARLNV	VVRAGAAGTAEATARLNVFAKPEATEVSPN
EASGLLSLTSTLYLRLR	R	R	-	VEMNPEGYMTSRTVREASGLLSLTSTLYLR	SGLLSLTSTLYLRLRKDDRDASFHCAAHYS
NGNPAPKITWYR	R	R	-	VMEDSAQEIATCNSRNGNPAPKITWYRNGQ	NSRNGNPAPKITWYRNGQRLEVPVEMNPEG

## Sheet: S4
Table S4: Tryptic fragments of recombinant Fc-BCAM in the secretome od tumor cells from OC ascites. Red: non-typtic cleavage sites.
Sequence	Amino acid before	Last amino acid	Position in BCAM	N-term cleavage window	C-term cleavage window
AKPEATEVSPNK	F	K	113	GAAGTAEATARLNVFAKPEATEVSPNKGTL	NVFAKPEATEVSPNKGTLSVMEDSAQEIAT
SFHCAAHYSLPEGR	A	R	202	TSTLYLRLRKDDRDASFHCAAHYSLPEGRH	ASFHCAAHYSLPEGRHGRLDSPTFHLTLHY
ASNPHGNKR	E	R	492	LKVTSALSRDGISCEASNPHGNKRHVFHFG	DGISCEASNPHGNKRHVFHFGTVSPQTSQA
HVFHFGTVSP	R	P	511	DGISCEASNPHGNKRHVFHFGTVSPQTSQA	HGNKRHVFHFGTVSPQTSQAGVAVMAVAVS
HVFHFGTVSPQTSQA	R	A	616	DGISCEASNPHGNKRHVFHFGTVSPQTSQA	HVFHFGTVSPQTSQAGVAVMAVAVSVGLLL
AGAAGTAEATAR	R	R	-	EAQVGDERDYVCVVRAGAAGTAEATARLNV	VVRAGAAGTAEATARLNVFAKPEATEVSPN
DASFHCAAHYSLPEGR	R	R	-	SLTSTLYLRLRKDDRDASFHCAAHYSLPEG	ASFHCAAHYSLPEGRHGRLDSPTFHLTLHY
DDRDASFHCAAHYSLPEGR	K	R	-	GLLSLTSTLYLRLRKDDRDASFHCAAHYSL	ASFHCAAHYSLPEGRHGRLDSPTFHLTLHY
DGISCEASNPHGNK	R	K	-	VSSSLTLKVTSALSRDGISCEASNPHGNKR	RDGISCEASNPHGNKRHVFHFGTVSPQTSQ
DGISCEASNPHGNKR	R	R	-	VSSSLTLKVTSALSRDGISCEASNPHGNKR	DGISCEASNPHGNKRHVFHFGTVSPQTSQA
EASGLLSLTSTLYLR	R	R	-	VEMNPEGYMTSRTVREASGLLSLTSTLYLR	EASGLLSLTSTLYLRLRKDDRDASFHCAAH
EGDEVTLICSAR	R	R	-	LKTAEIEPKADGSWREGDEVTLICSARGHP	SWREGDEVTLICSARGHPDPKLSWSQLGGS
EGDTVQLLCR	R	R	-	QFWVGSPSTPAGWVREGDTVQLLCRGDGSP	AGWVREGDTVQLLCRGDGSPSPEYTLFRLQ
GDGSPSPEYTLFR	R	R	-	AGWVREGDTVQLLCRGDGSPSPEYTLFRLQ	CRGDGSPSPEYTLFRLQDEQEEVLNVNLEG
GQSGTYGCR	R	R	-	NVNLEGNLTLEGVTRGQSGTYGCRVEDYDA	LEGVTRGQSGTYGCRVEDYDAADDVQLSKT
GRSPPYQLDSQGR	R	R	-	EMQGSELQVTMHDTRGRSPPYQLDSQGRLV	TRGRSPPYQLDSQGRLVLAEAQVGDERDYV
GTLSVMEDSAQEIATCNSR	K	R	-	NVFAKPEATEVSPNKGTLSVMEDSAQEIAT	VMEDSAQEIATCNSRNGNPAPKITWYRNGQ
KDDRDASFHCAAHYSLPEGR	R	R	-	SGLLSLTSTLYLRLRKDDRDASFHCAAHYS	ASFHCAAHYSLPEGRHGRLDSPTFHLTLHY
LASAEMQGSELQVTMHDTR	R	R	-	MLEWFLTDRSGARPRLASAEMQGSELQVTM	EMQGSELQVTMHDTRGRSPPYQLDSQGRLV
LEVPVEMNPEGYMTSR	R	R	-	GNPAPKITWYRNGQRLEVPVEMNPEGYMTS	EVPVEMNPEGYMTSRTVREASGLLSLTSTL
LNVFAKPEATEVSPNK	R	K	-	VVRAGAAGTAEATARLNVFAKPEATEVSPN	NVFAKPEATEVSPNKGTLSVMEDSAQEIAT
LSVPPLVEVMR	R	R	-	AVLLAAHPDAQAEVRLSVPPLVEVMRGKSV	AEVRLSVPPLVEVMRGKSVILDCTPTGTHD
LSWSQLGGSPAEPIPGR	K	R	-	EVTLICSARGHPDPKLSWSQLGGSPAEPIP	WSQLGGSPAEPIPGRQGWVSSSLTLKVTSA
LVLAEAQVGDER	R	R	-	TRGRSPPYQLDSQGRLVLAEAQVGDERDYV	QGRLVLAEAQVGDERDYVCVVRAGAAGTAE
LVLAEAQVGDERDYVCVVR	R	R	-	TRGRSPPYQLDSQGRLVLAEAQVGDERDYV	EAQVGDERDYVCVVRAGAAGTAEATARLNV
QGWVSSSLTLK	R	K	-	WSQLGGSPAEPIPGRQGWVSSSLTLKVTSA	IPGRQGWVSSSLTLKVTSALSRDGISCEAS
SPPYQLDSQGR	R	R	-	QGSELQVTMHDTRGRSPPYQLDSQGRLVLA	TRGRSPPYQLDSQGRLVLAEAQVGDERDYV
SVILDCTPTGTHDHYMLEWFLTDR	K	R	-	VRLSVPPLVEVMRGKSVILDCTPTGTHDHY	GTHDHYMLEWFLTDRSGARPRLASAEMQGS
VAYLDPLELSEGK	R	K	-	DAADDVQLSKTLELRVAYLDPLELSEGKVL	LRVAYLDPLELSEGKVLSLPLNSSAVVNCS
VEDYDAADDVQLSK	R	K	-	LEGVTRGQSGTYGCRVEDYDAADDVQLSKT	RVEDYDAADDVQLSKTLELRVAYLDPLELS
